# Supplementary material for: Respiration Monitoring Using Humidity Sensor Based on Hydrothermally Synthesized Two-Dimensional MoS2
Source: Nanomaterials (Basel). 2024 Nov 14;14(22):1826. doi: 10.3390/nano14221826 (PMC11597190; doi:10.3390/nano14221826)
Supplement: Supplementary file 1 [file nanomaterials-14-01826-s001.zip]

Archive with 4 entries (4 files):
- supplementray fig S1.tif
- supplementray fig S2.tif
- supplementray fig S3.tif
- supplementray fig S4.tif
